# Supplementary material for: Accelerated Full-Thickness Wound Healing by a Topical Ointment Formulated with Lobelia alsinoides Lam. Ethanolic Extract
Source: Int J Mol Sci. 2025 Nov 1;26(21):10663. doi: 10.3390/ijms262110663 (PMC12608917; doi:10.3390/ijms262110663)
Supplement: Supplementary file 1 [file ijms-26-10663-s001.zip]

Archive with 1 entries (1 files):
- ijms-3929611-supplementary.pdf
